# Supplementary material for: Antimicrobial Efficacy of GS-2 on Reusable Food Packaging Materials for Specialty Crops
Source: Foods. 2024 Oct 31;13(21):3490. doi: 10.3390/foods13213490 (PMC11545833; doi:10.3390/foods13213490)
Supplement: Supplementary file 1 [file foods-13-03490-s001.zip]

Archive with 1 entries (1 files):
- foods-3264950-supplementary.pdf
